# Supplementary material for: STIM1 Controls the Focal Adhesion Dynamics and Cell Migration by Regulating SOCE in Osteosarcoma
Source: Int J Mol Sci. 2021 Dec 23;23(1):162. doi: 10.3390/ijms23010162 (PMC8745645; doi:10.3390/ijms23010162)
Supplement: Supplementary file 1 [file ijms-23-00162-s001.zip]

Archive with 1 entries (1 files):
- ijms-1480799-supplementary.pdf
